# Supplementary material for: Survival Rate and Chronic Diseases of TCGA Cancer and KoGES Normal Samples by Clustering for DNA Methylation
Source: Life (Basel). 2024 Jun 17;14(6):768. doi: 10.3390/life14060768 (PMC11204879; doi:10.3390/life14060768)
Supplement: Supplementary file 1 [file life-14-00768-s001.zip]

Archive with 1 entries (1 files):
- life-2929471-supplementary.pdf
